# Supplementary material for: Reproduction and pathogenesis of short beak and dwarfish syndrome in Cherry Valley Pekin ducks infected with the rescued novel goose parvovirus
Source: Virulence. 2022 May 3;13(1):844–58. doi: 10.1080/21505594.2022.2071184 (PMC9090291; doi:10.1080/21505594.2022.2071184)
Supplement: Supplemental Material [file KVIR_A_2071184_SM0123.zip]

Archive with 3 entries (2 files):
- supplementary/
- supplementary/Supplementary Figure S1.docx
- supplementary/Supplementary Figure S2.docx
